# Supplementary material for: A new family of bacterial actin-like proteins regulates cell morphology in a filamentous cyanobacterium
Source: mSphere. 2025 Oct 31;10(11):e00499-25. doi: 10.1128/msphere.00499-25 (PMC12645912; doi:10.1128/msphere.00499-25)
Supplement: Data Set S1 — Percent identity and percent positive matrices for BALPs used to generate the phylogenetic tree in Fig. 1B. [file msphere.00499-25-s0001.xlsx]

## Sheet: Percent Identity Matrix
	ParM Shigella flexneri 2a str. 301	ParM Escherichia coli	ParM Salmonella enterica subsp. enterica serovar Typhimurium	ParM Salmonella enterica subsp. enterica serovar Typhi	ParM Serratia marcescens	ParM Escherichia coli	MreB Vibrio cholerae O1 biovar El Tor str. N16961	MreB Clostridium tetani E88	MreB Thermotoga maritima MSB8	MreB Escherichia coli str. K-12 substr. MG1655	MreB Bacillus subtilis subsp. subtilis str. 168	MreB Caulobacter vibrioides CB15	MreB Synechococcus elongatus PCC 7942	MreB Fischerella sp. PCC 9605	MreB Trichodesmium erythraeum	MreB Nostoc sp. PCC 7120	MreB Nostoc punctiforme	MamK6 Paramagnetospirillum magneticum	MamK Magnetococcus marinus MC-1	MamK Desulfovibrio magneticus RS-1	MamK Magnetospirillum magnetotacticum MS-1	MamK Magnetospirillum gryphiswaldense MSR-1	MamK Magnetospirillum magneticum AMB-1	FtsA Thermotoga maritima	FtsA Escherichia coli	FcmB Trichodesmium erythraeum	FcmB Fischerella sp. PCC 9605	FcmB Nostoc sp. PCC 7120	FcmB Nostoc punctiforme	Alp7A Bacillus subtilis	AlfA Clostridium acetobutylicum ATCC 824	AlfA Bacillus subtilis	Acyin Dictyostelium discoideum AX4	Actin Caenorhabditis elegans	Actin Drosophila melanogaster	Actin Homo sapiens	Actin Saccharomyces cerevisiae S288C
ParM Shigella flexneri 2a str. 301		47.222	37.386	31.034	30.659	41.975	11.825	12.339	12.632	10.758	12.073	10.742	10.513	11.873	11.671	11.873	11.873	10.312	11.224	10.579	8.877	9.113	9.16	7.438	7.054	13.055	13	12.189	12.01	6.195	9.809	10.929	7.177	6.921	6.905	6.921	6.683
ParM Escherichia coli	47.222		35.671	34	34.188	39.815	13.111	11.568	13.123	12.714	11.286	11.509	10.769	10.554	10.317	10.818	10.818	9.353	8.418	11.587	8.901	9.113	9.16	7.025	7.884	11.488	11.75	11.443	11.029	6.181	10.354	9.836	6.921	6.429	6.413	6.429	6.905
ParM Salmonella enterica subsp. enterica serovar Typhimurium	37.386	35.671		27.606	26.124	49.847	10.256	10.052	10.733	10	9.424	10.714	9.231	11.376	11.111	11.376	11.111	10.096	10.486	11.055	10.236	10.123	10.714	8.489	5.821	13.731	14.464	14.144	13.447	5.973	12.568	10.929	7.177	5.728	5.714	5.967	5.967
ParM Salmonella enterica subsp. enterica serovar Typhi	31.034	34	27.606		80	29.226	11.386	9.804	12.159	10.613	10.75	10.591	10.864	9.661	10.209	10.183	10.705	7.852	11.302	10.577	9.091	9.762	10.319	7.8	6.426	14.249	14.428	13.614	14.146	5.263	10.363	10.417	8.219	8.182	7.727	7.955	7.955
ParM Serratia marcescens	30.659	34.188	26.124	80		28.571	10.617	9.291	10.891	9.412	9.476	10.074	9.852	9.115	9.399	9.635	10.156	7.604	10.539	10.312	9.559	9.739	10.539	7.984	6.012	13.695	13.4	12.593	13.382	5.672	11.111	9.351	7.289	7.937	7.71	7.483	7.256
ParM Escherichia coli	41.975	39.815	49.847	29.226	28.571		9.067	9.326	10.053	8.128	8.201	8.247	8.269	10.106	10.667	10.106	10.106	9.903	11.054	11.421	10.554	9.926	11.026	8.524	6.681	14.883	13.75	13.184	12.99	7.111	13.699	9.615	8.173	6.475	6.459	6.715	6.715
MreB Vibrio cholerae O1 biovar El Tor str. N16961	11.825	13.111	10.256	11.386	10.617	9.067		48.023	49.284	85.286	53.448	59.943	53.561	54.706	54.867	54.706	53.235	18.622	19.672	17.647	16.393	17.105	18.256	12.5	12.527	12.683	12.558	11.111	11.416	11.268	10.396	7.673	15.816	14.213	14.213	14.721	14.721
MreB Clostridium tetani E88	12.339	11.568	10.052	9.804	9.291	9.326	48.023		48.986	45.722	52.011	48.148	50.716	53.116	51.039	52.522	53.116	21.827	22.222	19.149	20.548	21.41	22.162	11.879	12.771	11.779	13.164	11.954	12.018	14.657	10.149	9.181	15.601	13.995	13.995	14.504	15.267
MreB Thermotoga maritima MSB8	12.632	13.123	10.733	12.159	10.891	10.053	49.284	48.986		48.238	53.509	49.856	51.445	52.537	51.652	51.94	51.343	19.388	22.343	20.485	19.444	20.21	21.196	13.015	14.13	13.139	12.993	12.471	12.528	10.526	10.302	8.794	13.625	13.846	13.811	14.359	15.128
MreB Escherichia coli str. K-12 substr. MG1655	10.758	12.714	10	10.613	9.412	8.128	85.286	45.722	48.238		52.174	56.72	50.943	53.824	53.392	52.941	52.059	18.204	18.653	17.766	17.098	17.75	18.863	12.19	12.422	13.023	12.667	11.062	11.354	11.659	8.962	7.311	14.32	13.043	13.043	13.527	13.768
MreB Bacillus subtilis subsp. subtilis str. 168	12.073	11.286	9.424	10.75	9.476	8.201	53.448	52.011	53.509	52.174		55.587	54.31	55.193	54.167	54.599	55.193	19.643	21.798	17.742	19.008	19.948	21.196	12.284	13.175	12.5	12.383	10.465	11.697	11.401	9.045	9.799	15.641	14.796	14.286	14.796	15.051
MreB Caulobacter vibrioides CB15	10.742	11.509	10.714	10.591	10.074	8.247	59.943	48.148	49.856	56.72	55.587		55.46	56.677	54.762	55.786	54.599	17.975	20.054	17.725	17.344	18.016	18.919	12.043	13.362	12.077	11.316	10.575	10.658	11.241	8.578	8.578	13.418	11.335	11.335	11.839	12.343
MreB Synechococcus elongatus PCC 7942	10.513	10.769	9.231	10.864	9.852	8.269	53.561	50.716	51.445	50.943	54.31	55.46		81.493	79.641	80.896	78.209	19.084	19.074	19.629	20.163	22.31	22.283	12.338	14.317	13.317	13.689	12.702	12.756	12.706	9.606	8.845	15.522	15.19	14.937	15.443	15.19
MreB Fischerella sp. PCC 9605	11.873	10.554	11.376	9.661	9.115	10.106	54.706	53.116	52.537	53.824	55.193	56.677	81.493		84.179	96.716	93.433	17.848	20	18.033	19.155	21.972	21.408	11.308	14.444	13.077	14.653	13.111	13.625	13.075	9.391	8.101	14.961	14.36	14.36	14.883	14.36
MreB Trichodesmium erythraeum	11.671	10.317	11.111	10.209	9.399	10.667	54.867	51.039	51.652	53.392	54.167	54.762	79.641	84.179		84.776	83.284	18.373	19.155	18.63	19.155	22.254	21.408	12.195	13.778	13.625	14.139	12.853	13.625	13.317	9.391	8.101	15.223	14.883	14.621	15.144	14.883
MreB Nostoc sp. PCC 7120	11.873	10.818	11.376	10.183	9.635	10.106	54.706	52.522	51.94	52.941	54.599	55.786	80.896	96.716	84.776		95.224	18.11	20	18.306	19.155	21.972	21.408	11.53	14.222	13.077	14.653	13.111	13.625	12.591	9.391	8.101	16.01	14.621	14.621	15.144	14.621
MreB Nostoc punctiforme	11.873	10.818	11.111	10.705	10.156	10.106	53.235	53.116	51.343	52.059	55.193	54.599	78.209	93.433	83.284	95.224		18.373	19.718	18.306	18.873	21.69	21.127	11.53	13.778	13.333	14.396	12.853	13.368	12.591	9.391	8.354	16.273	14.883	14.883	15.405	14.883
MamK Paramagnetospirillum magneticum	10.312	9.353	10.096	7.852	7.604	9.903	18.622	21.827	19.388	18.204	19.643	17.975	19.084	17.848	18.373	18.11	18.373		33.871	27.415	48.248	48.705	50.402	8.048	9.717	10.227	10.284	8.497	8.602	9.577	8.837	6.308	14.64	13.333	13.333	14.074	15.309
MamK Magnetococcus marinus MC-1	11.224	8.418	10.486	11.302	10.539	11.054	19.672	22.222	22.343	18.653	21.798	20.054	19.074	20	19.155	20	19.718	33.871		38.268	47.11	48.333	50.72	9.534	10.448	13.285	13.457	12.24	13.667	10.377	9.383	6.7	14.653	13.299	13.299	13.555	13.811
MamK Desulfovibrio magneticus RS-1	10.579	11.587	11.055	10.577	10.312	11.421	17.647	19.149	20.485	17.766	17.742	17.725	19.629	18.033	18.63	18.306	18.306	27.415	38.268		35.593	36.559	37.604	8.506	10.021	11.348	10.384	9.438	10.2	9.513	7.767	7.335	16.625	15.288	15.539	15.539	15.539
MamK Magnetospirillum magnetotacticum MS-1	8.877	8.901	10.236	9.091	9.559	10.554	16.393	20.548	19.444	17.098	19.008	17.344	20.163	19.155	19.155	19.155	18.873	48.248	47.11	35.593		84.167	92.795	7.872	10.064	11.836	12.761	12.24	12.301	10.791	9.114	6.835	13.506	12.953	13.178	13.472	13.731
MamK Magnetospirillum gryphiswaldense MSR-1	9.113	9.113	10.123	9.762	9.739	9.926	17.105	21.41	20.21	17.75	19.948	18.016	22.31	21.972	22.254	21.972	21.69	48.705	48.333	36.559	84.167		90.833	7.613	10.559	12.178	13.063	12.556	12.389	10.502	9.069	7.434	14.64	13.58	13.58	14.321	14.321
MamK Magnetospirillum magneticum AMB-1	9.16	9.16	10.714	10.319	10.539	11.026	18.256	22.162	21.196	18.863	21.196	18.919	22.283	21.408	21.408	21.408	21.127	50.402	50.72	37.604	92.795	90.833		8.457	11.064	13.043	13.921	13.395	13.44	11.294	9.852	7.673	14.872	13.776	13.776	14.541	14.541
FtsA Thermotoga maritima	7.438	7.025	8.489	7.8	7.984	8.524	12.5	11.879	13.015	12.19	12.284	12.043	12.338	11.308	12.195	11.53	11.53	8.048	9.534	8.506	7.872	7.613	8.457		19.213	7.312	6.501	5.905	6.591	6.026	7.332	6.762	6	5.777	5.777	5.777	6.175
FtsA Escherichia coli	7.054	7.884	5.821	6.426	6.012	6.681	12.527	12.771	14.13	12.422	13.175	13.362	14.317	14.444	13.778	14.222	13.778	9.717	10.448	10.021	10.064	10.559	11.064	19.213		7.937	6.142	5.736	5.86	6.391	5.906	5.306	7.831	8.4	8	8	7.6
FcmB Trichodesmium erythraeum	13.055	11.488	13.731	14.249	13.695	14.883	12.683	11.779	13.139	13.023	12.5	12.077	13.317	13.077	13.625	13.077	13.333	10.227	13.285	11.348	11.836	12.178	13.043	7.312	7.937		56.701	56.923	55.303	6.846	17.829	15.183	7.191	7.383	7.159	7.383	7.606
FcmB Fischerella sp. PCC 9605	13	11.75	14.464	14.428	13.4	13.75	12.558	13.164	12.993	12.667	12.383	11.316	13.689	14.653	14.139	14.653	14.396	10.284	13.457	10.384	12.761	13.063	13.921	6.501	6.142	56.701		85.379	81.748	7.415	17.413	14.573	7.359	7.328	7.328	6.897	6.897
FcmB Nostoc sp. PCC 7120	12.189	11.443	14.144	13.614	12.593	13.184	11.111	11.954	12.471	11.062	10.465	10.575	12.702	13.111	12.853	13.111	12.853	8.497	12.24	9.438	12.24	12.556	13.395	5.905	5.736	56.923	85.379		86.375	7.186	16.584	15.25	7.112	7.082	7.082	6.652	6.652
FcmB Nostoc punctiforme	12.01	11.029	13.447	14.146	13.382	12.99	11.416	12.018	12.528	11.354	11.697	10.658	12.756	13.625	13.625	13.625	13.368	8.602	13.667	10.2	12.301	12.389	13.44	6.591	5.86	55.303	81.748	86.375		7.89	15.366	14.286	6.809	6.568	6.568	6.144	6.144
Alp7A Bacillus subtilis	6.195	6.181	5.973	5.263	5.672	7.111	11.268	14.657	10.526	11.659	11.401	11.241	12.706	13.075	13.317	12.591	12.591	9.577	10.377	9.513	10.791	10.502	11.294	6.026	6.391	6.846	7.415	7.186	7.89		6.263	5.857	7.127	6.889	6.874	6.667	6.667
AlfA Clostridium acetobutylicum ATCC 824	9.809	10.354	12.568	10.363	11.111	13.699	10.396	10.149	10.302	8.962	9.045	8.578	9.606	9.391	9.391	9.391	9.391	8.837	9.383	7.767	9.114	9.069	9.852	7.332	5.906	17.829	17.413	16.584	15.366	6.263		17.593	7.159	6.912	6.897	6.682	7.143
AlfA Bacillus subtilis	10.929	9.836	10.929	10.417	9.351	9.615	7.673	9.181	8.794	7.311	9.799	8.578	8.845	8.101	8.101	8.101	8.354	6.308	6.7	7.335	6.835	7.434	7.673	6.762	5.306	15.183	14.573	15.25	14.286	5.857	17.593		6.005	5.53	5.747	5.991	6.452
Acyin Dictyostelium discoideum AX4	7.177	6.921	7.177	8.219	7.289	8.173	15.816	15.601	13.625	14.32	15.641	13.418	15.522	14.961	15.223	16.01	16.273	14.64	14.653	16.625	13.506	14.64	14.872	6	7.831	7.191	7.359	7.112	6.809	7.127	7.159	6.005		77.66	80.585	80.585	76.064
Actin Caenorhabditis elegans	6.921	6.429	5.728	8.182	7.937	6.475	14.213	13.995	13.846	13.043	14.796	11.335	15.19	14.36	14.883	14.621	14.883	13.333	13.299	15.288	12.953	13.58	13.776	5.777	8.4	7.383	7.328	7.082	6.568	6.889	6.912	5.53	77.66		93.085	93.6	85.6
Actin Drosophila melanogaster	6.905	6.413	5.714	7.727	7.71	6.459	14.213	13.995	13.811	13.043	14.286	11.335	14.937	14.36	14.621	14.621	14.883	13.333	13.299	15.539	13.178	13.58	13.776	5.777	8	7.159	7.328	7.082	6.568	6.874	6.897	5.747	80.585	93.085		97.606	88.83
Actin Homo sapiens	6.921	6.429	5.967	7.955	7.483	6.715	14.721	14.504	14.359	13.527	14.796	11.839	15.443	14.883	15.144	15.144	15.405	14.074	13.555	15.539	13.472	14.321	14.541	5.777	8	7.383	6.897	6.652	6.144	6.667	6.682	5.991	80.585	93.6	97.606		89.067
Actin Saccharomyces cerevisiae S288C	6.683	6.905	5.967	7.955	7.256	6.715	14.721	15.267	15.128	13.768	15.051	12.343	15.19	14.36	14.883	14.621	14.883	15.309	13.811	15.539	13.731	14.321	14.541	6.175	7.6	7.606	6.897	6.652	6.144	6.667	7.143	6.452	76.064	85.6	88.83	89.067

## Sheet: Percent Positive Matrix
	ParM Shigella flexneri 2a str. 301	ParM Escherichia coli	ParM Salmonella enterica subsp. enterica serovar Typhimurium	ParM Salmonella enterica subsp. enterica serovar Typhi	ParM Serratia marcescens	ParM Escherichia coli	MreB Vibrio cholerae O1 biovar El Tor str. N16961	MreB Clostridium tetani E88	MreB Thermotoga maritima MSB8	MreB Escherichia coli str. K-12 substr. MG1655	MreB Bacillus subtilis subsp. subtilis str. 168	MreB Caulobacter vibrioides CB15	MreB Synechococcus elongatus PCC 7942	MreB Fischerella sp. PCC 9605	MreB Trichodesmium erythraeum	MreB Nostoc sp. PCC 7120	MreB Nostoc punctiforme	MamK Paramagnetospirillum magneticum	MamK Magnetococcus marinus MC-1	MamK Desulfovibrio magneticus RS-1	MamK Magnetospirillum magnetotacticum MS-1	MamK Magnetospirillum gryphiswaldense MSR-1	MamK Magnetospirillum magneticum AMB-1	FtsA Thermotoga maritima	FtsA Escherichia coli	FcmB Trichodesmium erythraeum	FcmB Fischerella sp. PCC 9605	FcmB Nostoc sp. PCC 7120	FcmB Nostoc punctiforme	Alp7A Bacillus subtilis	AlfA Clostridium acetobutylicum ATCC 824	AlfA Bacillus subtilis	Acyin Dictyostelium discoideum AX4	Actin Caenorhabditis elegans	Actin Drosophila melanogaster	Actin Homo sapiens	Actin Saccharomyces cerevisiae S288C
ParM Shigella flexneri 2a str. 301		77.16	70.213	64.368	62.464	75.309	38.303	38.817	41.579	36.43	37.795	37.596	37.949	37.731	37.931	37.467	37.467	31.894	37.5	37.028	34.465	34.483	35.878	24.38	25.311	44.125	43.5	44.279	43.382	24.779	39.782	33.88	31.579	29.594	29.524	29.594	30.549
ParM Escherichia coli	77.16		71.037	63.714	62.678	77.16	38.046	37.018	39.37	36.186	37.795	34.527	37.949	38.522	38.095	37.995	37.995	29.496	36.99	36.272	35.602	35.222	36.132	25.413	25.104	44.125	41.5	41.791	41.422	27.373	39.782	36.339	30.31	28.81	28.504	28.81	29.524
ParM Salmonella enterica subsp. enterica serovar Typhimurium	70.213	71.037		62.535	60.955	79.205	37.949	39.691	37.696	36.098	39.791	36.224	38.462	39.683	39.153	39.153	39.418	33.173	38.875	36.683	38.583	38.765	39.541	26.294	27.651	43.523	42.893	43.424	43.032	28.761	41.803	35.519	31.818	30.31	30.238	30.549	30.31
ParM Salmonella enterica subsp. enterica serovar Typhi	64.368	63.714	62.535		92.754	64.183	37.129	35.294	38.462	35.613	37.75	35.714	37.284	36.815	37.173	36.292	36.815	30.254	35.872	35.096	31.695	33.81	34.398	26.4	25.502	48.446	44.03	45.05	44.146	26.105	38.342	36.719	33.105	32.273	32.5	32.045	33.182
ParM Serratia marcescens	62.464	62.678	60.955	92.754		63.143	37.531	36.186	37.871	36.235	36.658	35.135	36.7	36.458	36.815	35.938	36.719	31.106	35.539	35.971	32.108	35.154	35.049	25.948	25.651	48.062	44.169	45.185	44.039	25.42	37.468	36.364	32.574	31.066	31.293	30.839	31.973
ParM Escherichia coli	75.309	77.16	79.205	64.183	63.143		37.824	40.155	38.624	35.714	37.302	34.536	36.434	37.234	38.4	36.702	36.968	31.643	37.532	34.264	35.62	35.98	36.923	25.78	26.931	44.386	43	43.035	42.892	28	39.726	32.692	31.731	30.935	30.861	30.935	31.415
MreB Vibrio cholerae O1 biovar El Tor str. N16961	38.303	38.046	37.949	37.129	37.531	37.824		80.226	78.797	92.643	81.034	82.67	78.632	80.882	80.826	80.294	79.706	49.49	52.186	52.941	50.82	53.158	54.223	32.543	34.125	36.585	35.349	35.185	35.388	39.202	31.931	25.743	45.918	45.178	44.67	44.67	45.178
MreB Clostridium tetani E88	38.817	37.018	39.691	35.294	36.186	40.155	80.226		78.841	77.005	80.172	78.917	81.375	82.789	82.493	82.789	83.086	50.508	50.407	51.33	50.959	52.219	53.514	33.693	35.065	37.019	35.566	36.782	36.735	42.08	30.446	26.055	46.292	45.802	45.038	44.784	45.293
MreB Thermotoga maritima MSB8	41.579	39.37	37.696	38.462	37.871	38.624	78.797	78.841		75.068	81.579	77.81	82.948	83.582	83.483	83.582	82.687	48.98	52.044	53.908	52.222	52.493	54.62	33.406	36.087	35.523	35.035	34.411	34.852	40.191	32.161	26.382	45.758	46.667	45.78	46.154	45.641
MreB Escherichia coli str. K-12 substr. MG1655	36.43	36.186	36.098	35.613	36.235	35.714	92.643	77.005	75.068		76.902	77.688	75.202	80.882	81.121	80.294	80.588	48.301	50.259	51.015	48.964	51.25	52.196	31.612	32.919	35.116	34.222	34.292	34.498	38.117	30.66	23.821	42.961	42.995	42.512	42.512	42.754
MreB Bacillus subtilis subsp. subtilis str. 168	37.795	37.795	39.791	37.75	36.658	37.302	81.034	80.172	81.579	76.902		81.662	82.184	84.57	84.226	84.273	83.976	49.745	52.044	52.688	51.515	53.018	54.348	34.052	35.205	37.01	36.682	35.814	36.468	42.518	32.412	25.879	44.359	43.367	42.857	42.602	43.367
MreB Caulobacter vibrioides CB15	37.596	34.527	36.224	35.714	35.135	34.536	82.67	78.917	77.81	77.688	81.662		80.46	82.493	82.44	81.899	81.306	49.873	51.491	51.058	52.575	54.569	56.486	32.688	34.052	34.058	34.873	34.483	34.467	37.237	29.902	25.49	45.063	43.577	42.569	42.569	43.325
MreB Synechococcus elongatus PCC 7942	37.949	37.949	38.462	37.284	36.7	36.434	78.632	81.375	82.948	75.202	82.184	80.46		93.433	94.012	93.134	91.94	51.654	53.951	52.52	53.134	54.593	56.522	34.199	35.792	36.804	36.427	36.49	36.674	42.588	29.803	25.307	45.547	44.557	44.051	44.304	45.063
MreB Fischerella sp. PCC 9605	37.731	38.522	39.683	36.815	36.458	37.234	80.882	82.789	83.582	80.882	84.57	82.493	93.433		95.821	99.701	97.612	51.181	54.93	51.639	53.239	57.465	56.62	34.146	38	38.974	39.332	39.589	40.103	43.826	30.457	24.81	48.556	47.781	47.52	47.52	48.042
MreB Trichodesmium erythraeum	37.931	38.095	39.153	37.173	36.815	38.4	80.826	82.493	83.483	81.121	84.226	82.44	94.012	95.821		96.119	95.224	50.656	54.648	50.411	52.394	56.62	55.775	34.146	37.333	38.046	37.789	37.789	38.56	42.131	29.442	24.81	47.244	46.214	45.953	45.953	46.475
MreB Nostoc sp. PCC 7120	37.467	37.995	39.153	36.292	35.938	36.702	80.294	82.789	83.582	80.294	84.273	81.899	93.134	99.701	96.119		97.91	50.656	54.93	51.366	52.394	56.62	55.775	34.368	38.444	38.462	39.075	39.332	39.846	43.826	29.949	24.557	48.556	47.781	47.52	47.52	48.042
MreB Nostoc punctiforme	37.467	37.995	39.418	36.815	36.719	36.968	79.706	83.086	82.687	80.588	83.976	81.306	91.94	97.612	95.224	97.91		50.919	54.648	51.366	52.394	56.62	55.775	33.925	38	37.949	38.046	38.303	38.817	43.826	29.949	25.063	47.769	46.997	46.736	46.736	47.258
MamK Paramagnetospirillum magneticum	31.894	29.496	33.173	30.254	31.106	31.643	49.49	50.508	48.98	48.301	49.745	49.873	51.654	51.181	50.656	50.656	50.919		66.935	60.836	70.889	73.575	75.603	32.193	31.579	31.364	30.197	30.065	30.323	35.412	27.209	24.533	41.191	40	39.753	39.506	40.741
MamK Magnetococcus marinus MC-1	37.5	36.99	38.875	35.872	35.539	37.532	52.186	50.407	52.044	50.259	52.044	51.491	53.951	54.93	54.648	54.93	54.648	66.935		71.508	76.012	79.167	82.133	33.475	33.475	35.507	36.891	37.413	36.674	37.264	28.889	26.551	44.473	45.524	45.524	45.524	45.524
MamK Desulfovibrio magneticus RS-1	37.028	36.272	36.683	35.096	35.971	34.264	52.941	51.33	53.908	51.015	52.688	51.058	52.52	51.639	50.411	51.366	51.366	60.836	71.508		67.797	68.28	71.031	29.668	30.898	33.097	32.957	32.135	32.816	37.819	28.883	28.117	44.332	42.857	42.356	42.607	43.609
MamK Magnetospirillum magnetotacticum MS-1	34.465	35.602	38.583	31.695	32.108	35.62	50.82	50.959	52.222	48.964	51.515	52.575	53.134	53.239	52.394	52.394	52.394	70.889	76.012	67.797		87.222	92.795	31.064	30.621	32.85	33.179	33.025	33.257	38.129	28.354	25.063	41.299	40.155	40.31	40.674	41.451
MamK Magnetospirillum gryphiswaldense MSR-1	34.483	35.222	38.765	33.81	35.154	35.98	53.158	52.219	52.493	51.25	53.018	54.569	54.593	57.465	56.62	56.62	56.62	73.575	79.167	68.28	87.222		94.167	32.51	33.54	35.363	35.36	35.202	35.398	38.356	28.64	24.7	41.935	40.988	40.988	40.988	41.481
MamK Magnetospirillum magneticum AMB-1	35.878	36.132	39.541	34.398	35.049	36.923	54.223	53.514	54.62	52.196	54.348	56.486	56.522	56.62	55.775	55.775	55.775	75.603	82.133	71.031	92.795	94.167		33.615	34.255	36.232	36.891	36.721	36.902	39.765	29.31	25.99	43.333	41.837	42.347	42.347	43.112
FtsA Thermotoga maritima	24.38	25.413	26.294	26.4	25.948	25.78	32.543	33.693	33.406	31.612	34.052	32.688	34.199	34.146	34.146	34.368	33.925	32.193	33.475	29.668	31.064	32.51	33.615		57.407	28.063	24.665	23.81	23.917	22.411	23.829	21.107	25.2	25.299	24.701	24.701	25.1
FtsA Escherichia coli	25.311	25.104	27.651	25.502	25.651	26.931	34.125	35.065	36.087	32.919	35.205	34.052	35.792	38	37.333	38.444	38	31.579	33.475	30.898	30.621	33.54	34.255	57.407		27.381	25.336	25.43	25.142	26.128	22.811	18.776	26.908	26.8	26.8	26.6	27
FcmB Trichodesmium erythraeum	44.125	44.125	43.523	48.446	48.062	44.386	36.585	37.019	35.523	35.116	37.01	34.058	36.804	38.974	38.046	38.462	37.949	31.364	35.507	33.097	32.85	35.363	36.232	28.063	27.381		79.897	79.487	79.545	27.593	44.961	40.576	25.843	25.727	25.727	25.28	25.951
FcmB Fischerella sp. PCC 9605	43.5	41.5	42.893	44.03	44.169	43	35.349	35.566	35.035	34.222	36.682	34.873	36.427	39.332	37.789	39.075	38.046	30.197	36.891	32.957	33.179	35.36	36.891	24.665	25.336	79.897		95.3	94.344	26.653	42.289	39.196	28.139	27.155	26.724	26.509	26.94
FcmB Nostoc sp. PCC 7120	44.279	41.791	43.424	45.05	45.185	43.035	35.185	36.782	34.411	34.292	35.814	34.483	36.49	39.589	37.789	39.332	38.303	30.065	37.413	32.135	33.025	35.202	36.721	23.81	25.43	79.487	95.3		96.658	26.747	42.822	39	27.371	26.609	26.395	26.18	27.253
FcmB Nostoc punctiforme	43.382	41.422	43.032	44.146	44.039	42.892	35.388	36.735	34.852	34.498	36.468	34.467	36.674	40.103	38.56	39.846	38.817	30.323	36.674	32.816	33.257	35.398	36.902	23.917	25.142	79.545	94.344	96.658		27.022	41.707	38.177	26.596	26.483	25.847	26.059	26.695
Alp7A Bacillus subtilis	24.779	27.373	28.761	26.105	25.42	28	39.202	42.08	40.191	38.117	42.518	37.237	42.588	43.826	42.131	43.826	43.826	35.412	37.264	37.819	38.129	38.356	39.765	22.411	26.128	27.593	26.653	26.747	27.022		22.462	19.523	32.739	32.444	31.707	31.778	33.111
AlfA Clostridium acetobutylicum ATCC 824	39.782	39.782	41.803	38.342	37.468	39.726	31.931	30.446	32.161	30.66	32.412	29.902	29.803	30.457	29.442	29.949	29.949	27.209	28.889	28.883	28.354	28.64	29.31	23.829	22.811	44.961	42.289	42.822	41.707	22.462		45.062	24.48	25.346	24.828	24.885	25.115
AlfA Bacillus subtilis	33.88	36.339	35.519	36.719	36.364	32.692	25.743	26.055	26.382	23.821	25.879	25.49	25.307	24.81	24.81	24.557	25.063	24.533	26.551	28.117	25.063	24.7	25.99	21.107	18.776	40.576	39.196	39	38.177	19.523	45.062		23.095	22.12	22.069	22.12	22.12
Acyin Dictyostelium discoideum AX4	31.579	30.31	31.818	33.105	32.574	31.731	45.918	46.292	45.758	42.961	44.359	45.063	45.547	48.556	47.244	48.556	47.769	41.191	44.473	44.332	41.299	41.935	43.333	25.2	26.908	25.843	28.139	27.371	26.596	32.739	24.48	23.095		91.755	92.021	92.021	91.489
Actin Caenorhabditis elegans	29.594	28.81	30.31	32.273	31.066	30.935	45.178	45.802	46.667	42.995	43.367	43.577	44.557	47.781	46.214	47.781	46.997	40	45.524	42.857	40.155	40.988	41.837	25.299	26.8	25.727	27.155	26.609	26.483	32.444	25.346	22.12	91.755		97.872	98.4	97.867
Actin Drosophila melanogaster	29.524	28.504	30.238	32.5	31.293	30.861	44.67	45.038	45.78	42.512	42.857	42.569	44.051	47.52	45.953	47.52	46.736	39.753	45.524	42.356	40.31	40.988	42.347	24.701	26.8	25.727	26.724	26.395	25.847	31.707	24.828	22.069	92.021	97.872		99.468	98.138
Actin Homo sapiens	29.594	28.81	30.549	32.045	30.839	30.935	44.67	44.784	46.154	42.512	42.602	42.569	44.304	47.52	45.953	47.52	46.736	39.506	45.524	42.607	40.674	40.988	42.347	24.701	26.6	25.28	26.509	26.18	26.059	31.778	24.885	22.12	92.021	98.4	99.468		98.667
Actin Saccharomyces cerevisiae S288C	30.549	29.524	30.31	33.182	31.973	31.415	45.178	45.293	45.641	42.754	43.367	43.325	45.063	48.042	46.475	48.042	47.258	40.741	45.524	43.609	41.451	41.481	43.112	25.1	27	25.951	26.94	27.253	26.695	33.111	25.115	22.12	91.489	97.867	98.138	98.667
